# Supplementary material for: Effects of OxyR regulator on oxidative stress, Apx toxin secretion and virulence of Actinobacillus pleuropneumoniae
Source: Front Cell Infect Microbiol. 2024 Jan 10;13:1324760. doi: 10.3389/fcimb.2023.1324760 (PMC10806198; doi:10.3389/fcimb.2023.1324760)
Supplement: Supplementary file 3 [file DataSheet_3.xlsx]

## Sheet: S3
Table S3. ChIP-seq result of A. pleuropneumoniae strain S4074
Fragment ID	Start coordinate	End coordinate	Summit coordinate	Fold_enrichment	Nearest Gene	Description
1	334169	334908	334503	7.62469	APPSER1_RS01540	MULTISPECIES: DUF5339 domain-containing protein
2	1637810	1640549	1638784	3.23959	APPSER1_RS07665	ABC transporter substrate-binding protein
3	1753227	1754915	1753557	2.67581	APPSER1_RS08165	MULTISPECIES: DNA starvation/stationary phase protection protein
4	1850254	1857708	1855470	2.38396	APPSER1_RS08695	CDP-glycerol glycerophosphotransferase family protein
5	1614751	1615630	1615336	2.15267	APPSER1_RS07550	heme-binding domain-containing protein
6	1104649	1105044	1104815	2.05041	APPSER1_RS05110	TonB-dependent receptor
7	1178196	1178657	1178432	1.81469	APPSER1_RS05435	catalase
8	1197627	1198566	1197814	1.70066	APPSER1_RS05480	RTX toxin
9	2036923	2038608	2037954	1.70025	APPSER1_RS09615	TfoX/Sxy family DNA transformation protein
10	1532250	1533758	1533569	1.6598	APPSER1_RS07120	hypothetical protein
11	1842044	1844417	1843866	1.65174	APPSER1_RS08635	MotA/TolQ/ExbB proton channel family protein
12	1310380	1310784	1310588	1.5994	APPSER1_RS05995	family 20 glycosylhydrolase
13	267870	268562	268162	1.59174	APPSER1_RS01270	transferrin-binding protein-like solute binding protein
14	646233	646616	646443	1.52792	APPSER1_RS03050	Flp family type IVb pilin
15	1925672	1927058	1926661	1.47028	APPSER1_RS09080	ATP synthase subunit I
16	2025978	2027428	2026422	1.44932	APPSER1_RS09565	transferrin-binding protein-like solute binding protein
17	1800552	1801804	1801153	1.4345	APPSER1_RS08425	MULTISPECIES: DUF5389 family protein
18	1378182	1379182	1378870	1.4339	APPSER1_RS06330	transferrin-binding protein-like solute binding protein
19	2180419	2180989	2180756	1.42582	APPSER1_RS10400	alpha/beta hydrolase
20	169725	170096	169939	1.42307	APPSER1_RS00780	Fe-S biogenesis protein NfuA
21	2151372	2151995	2151816	1.39396	APPSER1_RS10270	dihydropteroate synthase
22	4318	4759	4608	1.3844	APPSER1_RS00020	MULTISPECIES: superoxide dismutase family protein
23	91574	91845	91692	1.38004	APPSER1_RS00440	dihydroxyacetone kinase subunit DhaK
24	1674745	1675332	1675127	1.37946	APPSER1_RS07825	SIMPL domain-containing protein
25	2274988	2275516	2275339	1.37801	APPSER1_RS10885	DUF560 domain-containing protein
26	1627124	1627493	1627317	1.35486	APPSER1_RS07620	MULTISPECIES: PTS mannose/fructose/sorbose transporter subunit IIC
27	1647658	1648200	1647828	1.35213	APPSER1_RS07700	MULTISPECIES: DNA-binding transcriptional regulator OxyR
28	1719567	1720556	1720402	1.30258	APPSER1_RS08015	MerR family transcriptional regulator
29	164829	165073	164940	1.30065	APPSER1_RS00755	ATP-dependent endonuclease
30	129885	130687	130282	1.28835	APPSER1_RS00565	sodium/proline symporter PutP
31	1625935	1626433	1626306	1.28127	APPSER1_RS07610	methionine/alanine import family NSS transporter small subunit
32	160885	161159	161023	1.27815	APPSER1_RS00745	glycerate kinase
33	1094998	1095265	1095143	1.27135	APPSER1_RS05065	MetQ/NlpA family ABC transporter substrate-binding protein
34	424495	424758	424609	1.26071	APPSER1_RS01960	ATP-dependent RNA helicase HrpA
35	1929437	1929930	1929774	1.25015	APPSER1_RS09095	Cof-type HAD-IIB family hydrolase
36	1847205	1850032	1847790	1.23985	APPSER1_RS08685	acyltransferase
37	2121330	2121620	2121471	1.23952	APPSER1_RS10115	sulfate ABC transporter substrate-binding protein
38	1065919	1066166	1066028	1.23816	APPSER1_RS04905	MULTISPECIES: hypothetical protein
39	2125597	2126312	2126213	1.2295	APPSER1_RS10135	transposase
40	74277	74670	74466	1.22923	APPSER1_RS00340	ABC transporter substrate-binding protein
41	246933	247478	247005	1.22421	APPSER1_RS01125	IS3 family transposase
42	528465	528772	528624	1.21902	APPSER1_RS02375	transposase
43	1097532	1098062	1097926	1.21816	APPSER1_RS05080	methionine ABC transporter ATP-binding protein MetN
44	1682758	1683471	1682839	1.21479	APPSER1_RS07860	transposase
45	1308348	1308640	1308456	1.21306	APPSER1_RS05980	aspartate ammonia-lyase
46	87946	88388	88203	1.19833	APPSER1_RS00415	MULTISPECIES: TonB-system energizer ExbB
47	1838739	1839218	1838865	1.16924	APPSER1_RS08620	lactoferrin/transferrin family TonB-dependent receptor
48	170589	171302	171054	1.16546	APPSER1_RS00785	Na(+)-translocating NADH-quinone reductase subunit A
49	1589217	1589450	1589348	1.1546	APPSER1_RS07405	MULTISPECIES: type II toxin-antitoxin system RelE/ParE family toxin
50	1302142	1302374	1302238	1.14966	APPSER1_RS05960	ATP-dependent chaperone ClpB
51	225886	226097	226023	1.14455	APPSER1_RS01055	LysE family transporter
52	75869	76249	76121	1.14063	APPSER1_RS00345	ABC transporter substrate-binding protein
53	1452002	1452338	1452037	1.1382	APPSER1_RS06710	HTH-type transcriptional regulator MalT
54	1102035	1102253	1102189	1.13528	APPSER1_RS05105	IS3 family transposase
55	1406176	1408706	1408355	1.13472	APPSER1_RS06475	MotA/TolQ/ExbB proton channel family protein
56	238771	239247	238841	1.13008	APPSER1_RS01095	type I-F CRISPR-associated endonuclease Cas1
57	172487	172810	172600	1.1241	APPSER1_RS00790	NADH:ubiquinone reductase (Na(+)-transporting) subunit B
58	1636044	1636745	1636149	1.12338	APPSER1_RS07650	RTX toxin T1SS ABC transporter permease/ATPase subunit ApxIB
59	1632543	1633219	1632716	1.11013	APPSER1_RS07645	RTX toxin T1SS ABC transporter adaptor subunit ApxID
60	1748708	1749261	1748785	1.10871	APPSER1_RS08140	MULTISPECIES: thiol peroxidase
61	63744	63976	63775	1.09618	APPSER1_RS00290	YfhL family 4Fe-4S dicluster ferredoxin
62	1770518	1771033	1770980	1.09343	APPSER1_RS08240	NAD(P)H-dependent glycerol-3-phosphate dehydrogenase
63	367983	368295	368034	1.09213	APPSER1_RS01705	IS3 family transposase
64	1523377	1523623	1523469	1.09132	APPSER1_RS07080	TonB-dependent receptor
65	103466	103690	103600	1.09033	APPSER1_RS00515	acetolactate synthase 2 small subunit
66	1408976	1409214	1409121	1.08813	APPSER1_RS06485	HNH endonuclease
67	62418	62835	62439	1.08512	APPSER1_RS00285	folate-binding protein YgfZ
68	1282438	1282923	1282823	1.08324	APPSER1_RS05875	ATP-binding protein
69	30211	30502	30460	1.07913	APPSER1_RS00130	ABC transporter ATP-binding protein
