# Supplementary material for: Effects of OxyR regulator on oxidative stress, Apx toxin secretion and virulence of Actinobacillus pleuropneumoniae
Source: Front Cell Infect Microbiol. 2024 Jan 10;13:1324760. doi: 10.3389/fcimb.2023.1324760 (PMC10806198; doi:10.3389/fcimb.2023.1324760)
Supplement: Supplementary file 4 [file DataSheet_4.xlsx]

## Sheet: S4
Table S4. Significantly and differentially expressed genes in △oxyR relative toWT.
Gene ID	Gene Name	Fold change	Regulatione	Product
APPSER1_RS05435	APPSER1_RS05435	4.04948	up	catalase
APPSER1_RS05730	hutZ	-4.26089	down	heme utilization protein HutZ
APPSER1_RS07415	APPSER1_RS07415	-5.2158	down	elongation factor P hydroxylase
APPSER1_RS05430	htpG	-1.74317	down	molecular chaperone HtpG
APPSER1_RS10955	APPSER1_RS10955	-2.37843	down	TonB-dependent siderophore receptor
APPSER1_RS01480	potC	-2.743	down	spermidine/putrescine ABC transporter permease PotC
APPSER1_RS05165	iscA	-1.57581	down	iron-sulfur cluster assembly protein IscA
APPSER1_RS08140	tpx	-1.91597	down	thiol peroxidase
APPSER1_RS10690	APPSER1_RS10690	-2.27876	down	MazG-like family protein
APPSER1_RS08165	APPSER1_RS08165	-1.4029	down	DNA starvation/stationary phase protection protein
APPSER1_RS09100	APPSER1_RS09100	1.04655	up	amino acid ABC transporter substrate-binding protein
APPSER1_RS05725	APPSER1_RS05725	-1.44451	down	TonB-dependent hemoglobin/transferrin/lactoferrin family receptor
APPSER1_RS10960	APPSER1_RS10960	1.18077	up	DUF2322 family protein
APPSER1_RS10685	APPSER1_RS10685	-2.39827	down	TIGR00730 family Rossman fold protein
APPSER1_RS01475	potB	-1.2382	down	spermidine/putrescine ABC transporter permease PotB
APPSER1_RS04975	APPSER1_RS04975	1.26178	up	hypothetical protein
APPSER1_RS09130	APPSER1_RS09130	-1.60215	down	GntP family permease
APPSER1_RS07695	APPSER1_RS07695	-1.5886	down	glutathione peroxidase
APPSER1_RS05160	hscB	-1.37484	down	Fe-S protein assembly co-chaperone HscB
APPSER1_RS07195	ptsH	0.880082	up	phosphocarrier protein Hpr
APPSER1_RS04965	APPSER1_RS04965	1.29429	up	peptidase
APPSER1_RS06900	APPSER1_RS06900	0.929986	up	RNA-binding transcriptional accessory protein
APPSER1_RS07175	arcC	0.930734	up	carbamate kinase
APPSER1_RS06990	dnaQ	0.992693	up	DNA polymerase III subunit epsilon
APPSER1_RS02390	APPSER1_RS02390	1.63262	up	(Fe-S)-binding protein
APPSER1_RS06995	ettA	0.869701	up	energy-dependent translational throttle protein EttA
APPSER1_RS06785	APPSER1_RS06785	-0.964953	down	ABC transporter ATP-binding protein
APPSER1_RS06780	APPSER1_RS06780	-2.40858	down	AzlC family ABC transporter permease
APPSER1_RS05150	APPSER1_RS05150	-1.132	down	DUF2625 family protein
APPSER1_RS05175	APPSER1_RS05175	-1.23343	down	IscS subfamily cysteine desulfurase
APPSER1_RS02080	APPSER1_RS02080	0.740066	up	5'-nucleotidase%2C lipoprotein e(P4) family
APPSER1_RS07400	APPSER1_RS07400	1.41115	up	helix-turn-helix domain-containing protein
APPSER1_RS05185	APPSER1_RS05185	1.07892	up	outer membrane protein transport protein
APPSER1_RS07330	cdd	0.858268	up	cytidine deaminase
APPSER1_RS07315	pepN	0.698696	up	aminopeptidase N
APPSER1_RS06380	APPSER1_RS06380	-1.1771	down	YdcH family protein
APPSER1_RS07205	crr	0.866019	up	PTS glucose transporter subunit IIA
APPSER1_RS03070	APPSER1_RS03070	-1.84552	down	ABC transporter substrate-binding protein
APPSER1_RS07325	folB	0.901602	up	dihydroneopterin aldolase
APPSER1_RS07655	apxIA	1.24401	up	RTX family hemolysin ApxIA
APPSER1_RS07255	hybC	0.749337	up	hydrogenase 2 large subunit
APPSER1_RS07075	adk	0.82342	up	adenylate kinase
APPSER1_RS05180	APPSER1_RS05180	-1.22749	down	Rrf2 family transcriptional regulator
APPSER1_RS07010	APPSER1_RS07010	0.988137	up	hypothetical protein
APPSER1_RS02025	glpQ	2.0308	up	glycerophosphodiester phosphodiesterase
APPSER1_RS05145	hscA	-1.13965	down	Fe-S protein assembly chaperone HscA
APPSER1_RS07235	hypF	0.972055	up	carbamoyltransferase HypF
APPSER1_RS00445	trxB	-1.15478	down	thioredoxin-disulfide reductase
APPSER1_RS09135	APPSER1_RS09135	-1.39029	down	gluconokinase
APPSER1_RS09860	APPSER1_RS09860	-1.35692	down	YbaN family protein
APPSER1_RS05270	APPSER1_RS05270	1.03525	up	RTX family hemolysin
APPSER1_RS00020	APPSER1_RS00020	-1.49949	down	superoxide dismutase family protein
APPSER1_RS03580	APPSER1_RS03580	-1.27384	down	hypothetical protein
APPSER1_RS06775	APPSER1_RS06775	-1.86531	down	AzlD family protein
APPSER1_RS07115	gnd	0.72527	up	decarboxylating NADP(+)-dependent phosphogluconate dehydrogenase
APPSER1_RS04290	APPSER1_RS04290	0.885465	up	MOSC domain-containing protein
APPSER1_RS06795	APPSER1_RS06795	0.935164	up	phosphoglycerate kinase
APPSER1_RS07370	artM	0.978475	up	arginine ABC transporter permease ArtM
APPSER1_RS05170	iscU	-1.07467	down	Fe-S cluster assembly scaffold IscU
APPSER1_RS02040	glpC	3.98069	up	anaerobic glycerol-3-phosphate dehydrogenase subunit C
APPSER1_RS06790	fbaA	1.07993	up	class II fructose-bisphosphate aldolase
APPSER1_RS05155	APPSER1_RS05155	-1.04849	down	DMT family transporter
APPSER1_RS00505	APPSER1_RS00505	-0.767339	down	ZIP family metal transporter
APPSER1_RS07405	APPSER1_RS07405	1.10448	up	type II toxin-antitoxin system RelE/ParE family toxin
APPSER1_RS00025	asd	-1.14156	down	aspartate-semialdehyde dehydrogenase
APPSER1_RS07260	APPSER1_RS07260	0.793124	up	HyaD/HybD family hydrogenase maturation endopeptidase
APPSER1_RS06875	APPSER1_RS06875	0.705275	up	NAD(P)H nitroreductase
APPSER1_RS08945	APPSER1_RS08945	-0.772774	down	PTS mannitol transporter subunit IICBA
APPSER1_RS06845	pstS	0.705155	up	phosphate ABC transporter substrate-binding protein PstS
APPSER1_RS09790	APPSER1_RS09790	-1.15297	down	iron ABC transporter permease
APPSER1_RS01455	uvrC	-0.786275	down	excinuclease ABC subunit UvrC
APPSER1_RS05140	fdx	-1.04767	down	ISC system 2Fe-2S type ferredoxin
APPSER1_RS05785	APPSER1_RS05785	0.728633	up	NirD/YgiW/YdeI family stress tolerance protein
APPSER1_RS03075	APPSER1_RS03075	-1.64129	down	iron ABC transporter permease
APPSER1_RS05125	APPSER1_RS05125	-0.724084	down	IS3 family transposase
APPSER1_RS07360	hpaC	0.735963	up	4-hydroxyphenylacetate 3-monooxygenase%2C reductase component
APPSER1_RS00195	argS	-0.832707	down	arginine--tRNA ligase
APPSER1_RS05915	trxA	-1.20739	down	thioredoxin
APPSER1_RS02385	APPSER1_RS02385	1.6317	up	iron-sulfur cluster-binding protein
APPSER1_RS07380	APPSER1_RS07380	0.807304	up	transporter substrate-binding domain-containing protein
APPSER1_RS04995	APPSER1_RS04995	1.18613	up	hypothetical protein
APPSER1_RS09995	APPSER1_RS09995	0.785618	up	hypothetical protein
APPSER1_RS05450	nrdA	1.42957	up	ribonucleoside-diphosphate reductase subunit alpha
APPSER1_RS05065	APPSER1_RS05065	1.49363	up	MetQ/NlpA family ABC transporter substrate-binding protein
APPSER1_RS07225	hypD	1.19418	up	hydrogenase formation protein HypD
APPSER1_RS00525	nrfA	0.999247	up	ammonia-forming nitrite reductase cytochrome c552 subunit
APPSER1_RS09955	mrcB	1.03803	up	penicillin-binding protein 1B
APPSER1_RS07200	ptsI	0.752198	up	phosphoenolpyruvate-protein phosphotransferase PtsI
APPSER1_RS07100	zipA	0.651763	up	cell division protein ZipA
APPSER1_RS07070	APPSER1_RS07070	0.563749	up	hypothetical protein
APPSER1_RS02380	APPSER1_RS02380	1.60227	up	lactate utilization protein C
APPSER1_RS07310	mfd	0.738632	up	transcription-repair coupling factor
APPSER1_RS07135	pgl	1.19245	up	6-phosphogluconolactonase
APPSER1_RS01940	grcA	-0.728941	down	autonomous glycyl radical cofactor GrcA
APPSER1_RS07150	nudE	0.61002	up	ADP compounds hydrolase NudE
APPSER1_RS06880	sppA	0.731006	up	signal peptide peptidase SppA
APPSER1_RS07265	hybE	0.687516	up	hydrogenase-2 assembly chaperone
APPSER1_RS05275	apxIIC	0.893181	up	RTX-II toxin-activating lysine-acyltransferase ApxIIC
APPSER1_RS00450	kdsB	-0.807187	down	3-deoxy-manno-octulosonate cytidylyltransferase
APPSER1_RS05455	nrdB	1.34184	up	ribonucleotide-diphosphate reductase subunit beta
APPSER1_RS03810	APPSER1_RS03810	-0.753224	down	iron chelate uptake ABC transporter family permease subunit
APPSER1_RS07165	APPSER1_RS07165	0.577981	up	anaerobic C4-dicarboxylate transporter
APPSER1_RS04285	APPSER1_RS04285	0.74559	up	LTA synthase family protein
APPSER1_RS02075	pepB	0.610709	up	aminopeptidase PepB
APPSER1_RS07230	hypE	0.962431	up	hydrogenase expression/formation protein HypE
APPSER1_RS06650	ybfE	-0.790497	down	LexA regulated protein
APPSER1_RS07140	APPSER1_RS07140	0.626711	up	glucose-6-phosphate dehydrogenase
APPSER1_RS08325	APPSER1_RS08325	-1.31344	down	heme anaerobic degradation radical SAM methyltransferase ChuW/HutW
APPSER1_RS06330	APPSER1_RS06330	0.776571	up	transferrin-binding protein-like solute binding protein
APPSER1_RS07270	hybG	0.642856	up	hydrogenase maturation factor HybG
APPSER1_RS07065	mdh	0.965483	up	malate dehydrogenase
APPSER1_RS01160	rplT	-0.646472	down	50S ribosomal protein L20
APPSER1_RS09785	APPSER1_RS09785	-1.43631	down	ABC transporter substrate-binding protein
APPSER1_RS00200	cgtA	-0.486485	down	Obg family GTPase CgtA
APPSER1_RS07465	APPSER1_RS07465	0.886172	up	heme lyase CcmF/NrfE family subunit
APPSER1_RS07470	ccmE	0.66086	up	cytochrome c maturation protein CcmE
APPSER1_RS06820	phoR	0.697046	up	phosphate regulon sensor histidine kinase PhoR
APPSER1_RS07930	APPSER1_RS07930	0.760795	up	nitrate reductase cytochrome c-type subunit
APPSER1_RS01105	csy3	1.23627	up	type I-F CRISPR-associated protein Csy3
APPSER1_RS09175	APPSER1_RS09175	1.66729	up	molybdopterin-dependent oxidoreductase
APPSER1_RS10000	APPSER1_RS10000	0.530783	up	sigma-70 family RNA polymerase sigma factor
APPSER1_RS01565	ybgC	-1.23275	down	tol-pal system-associated acyl-CoA thioesterase
APPSER1_RS03570	APPSER1_RS03570	-1.06954	down	EfeM/EfeO family lipoprotein
APPSER1_RS08855	ureG	0.700443	up	urease accessory protein UreG
APPSER1_RS06015	APPSER1_RS06015	-0.843338	down	hypothetical protein
APPSER1_RS03575	efeB	-0.992535	down	deferrochelatase/peroxidase EfeB
APPSER1_RS08680	APPSER1_RS08680	-0.912806	down	hypothetical protein
APPSER1_RS01005	aroK	-0.67804	down	shikimate kinase AroK
APPSER1_RS07980	APPSER1_RS07980	0.805299	up	glycine zipper 2TM domain-containing protein
APPSER1_RS08880	ureB	0.768304	up	urease subunit beta
APPSER1_RS08520	rffA	0.675697	up	dTDP-4-amino-4%2C6-dideoxygalactose transaminase
APPSER1_RS07390	APPSER1_RS07390	0.669126	up	YbhB/YbcL family Raf kinase inhibitor-like protein
APPSER1_RS09340	APPSER1_RS09340	0.942567	up	hypothetical protein
APPSER1_RS01000	aroB	-0.712605	down	3-dehydroquinate synthase
APPSER1_RS01100	cas6f	1.48649	up	type I-F CRISPR-associated endoribonuclease Cas6/Csy4
APPSER1_RS00050	rsmH	-0.54551	down	16S rRNA (cytosine(1402)-N(4))-methyltransferase RsmH
APPSER1_RS07005	APPSER1_RS07005	0.88451	up	rhodanese-like domain-containing protein
APPSER1_RS01595	APPSER1_RS01595	-0.773255	down	DMT family transporter
APPSER1_RS00780	nfuA	-0.852046	down	Fe-S biogenesis protein NfuA
APPSER1_RS04970	APPSER1_RS04970	1.41376	up	DUF2190 family protein
APPSER1_RS09960	menB	0.904314	up	1%2C4-dihydroxy-2-naphthoyl-CoA synthase
APPSER1_RS06800	APPSER1_RS06800	0.970346	up	SLC13/DASS family transporter
APPSER1_RS01110	csy2	1.0098	up	type I-F CRISPR-associated protein Csy2
APPSER1_RS07040	mlaE	0.563843	up	lipid asymmetry maintenance ABC transporter permease subunit MlaE
APPSER1_RS07130	APPSER1_RS07130	1.16772	up	MFS transporter
APPSER1_RS04150	lolB	0.644385	up	lipoprotein localization protein LolB
APPSER1_RS00995	APPSER1_RS00995	-0.667359	down	Dam family site-specific DNA-(adenine-N6)-methyltransferase
APPSER1_RS04980	APPSER1_RS04980	1.34201	up	DUF1320 domain-containing protein
APPSER1_RS01490	ruvB	-0.499229	down	Holliday junction branch migration DNA helicase RuvB
APPSER1_RS06960	lpxK	0.774446	up	tetraacyldisaccharide 4'-kinase
APPSER1_RS07375	artQ	0.99562	up	arginine ABC transporter permease ArtQ
APPSER1_RS05380	ttcA	0.692574	up	tRNA 2-thiocytidine(32) synthetase TtcA
APPSER1_RS08865	ureE	0.565418	up	urease accessory protein UreE
APPSER1_RS04185	APPSER1_RS04185	0.511016	up	single-stranded DNA-binding protein
APPSER1_RS03300	APPSER1_RS03300	-0.607628	down	L-cystine transporter
APPSER1_RS07045	mlaF	0.81443	up	phospholipid ABC transporter ATP-binding protein MlaF
APPSER1_RS02035	glpB	3.75196	up	glycerol-3-phosphate dehydrogenase subunit GlpB
APPSER1_RS07495	hda	-0.612814	down	DnaA regulatory inactivator Hda
APPSER1_RS08870	APPSER1_RS08870	0.778839	up	glutathione S-transferase
APPSER1_RS07675	fbpC	1.46278	up	ferric ABC transporter ATP-binding protein
APPSER1_RS07170	APPSER1_RS07170	0.838038	up	ornithine carbamoyltransferase
APPSER1_RS01235	APPSER1_RS01235	-0.58393	down	DUF2547 family protein
APPSER1_RS07240	hybO	1.08038	up	hydrogenase 2 small subunit
APPSER1_RS10570	hemH	-0.486371	down	ferrochelatase
APPSER1_RS09210	APPSER1_RS09210	-0.616417	down	hypothetical protein
APPSER1_RS09935	acpP	-0.92378	down	acyl carrier protein
APPSER1_RS05250	APPSER1_RS05250	-0.650804	down	N-acetyltransferase
APPSER1_RS07220	hypB	0.814942	up	hydrogenase nickel incorporation protein HypB
APPSER1_RS05790	APPSER1_RS05790	0.715134	up	NirD/YgiW/YdeI family stress tolerance protein
APPSER1_RS06365	trpD	0.68043	up	anthranilate phosphoribosyltransferase
APPSER1_RS05825	ftnA	0.53955	up	non-heme ferritin
APPSER1_RS07145	cysQ	0.53971	up	3'(2')%2C5'-bisphosphate nucleotidase CysQ
APPSER1_RS10190	APPSER1_RS10190	-0.634158	down	LysR family transcriptional regulator
APPSER1_RS08995	fkpA	0.538086	up	FKBP-type peptidyl-prolyl cis-trans isomerase
APPSER1_RS10940	APPSER1_RS10940	-0.722545	down	ATP-binding cassette domain-containing protein
APPSER1_RS03490	APPSER1_RS03490	-0.717773	down	primosomal replication protein
APPSER1_RS01470	potA	-0.582648	down	spermidine/putrescine ABC transporter ATP-binding protein PotA
APPSER1_RS09255	APPSER1_RS09255	-1.24923	down	DUF1440 domain-containing protein
APPSER1_RS10835	fabG	0.682133	up	3-oxoacyl-ACP reductase FabG
APPSER1_RS03970	mepA	0.454237	up	penicillin-insensitive murein endopeptidase
APPSER1_RS06640	fur	-0.529873	down	ferric iron uptake transcriptional regulator
APPSER1_RS01730	APPSER1_RS01730	-1.09162	down	hypothetical protein
APPSER1_RS07055	APPSER1_RS07055	0.616189	up	TIGR01777 family oxidoreductase
APPSER1_RS00350	APPSER1_RS00350	-0.657626	down	ABC transporter permease subunit
APPSER1_RS08320	APPSER1_RS08320	-0.975397	down	NAD(P)H-binding protein
APPSER1_RS06445	APPSER1_RS06445	0.41614	up	Gfo/Idh/MocA family oxidoreductase
